# Supplementary material for: Piperazine-1,4-diium diacetate
Source: Acta Crystallogr Sect E Struct Rep Online. 2011 Nov 12;67(Pt 12):o3292. doi: 10.1107/S1600536811047441 (PMC3238946; doi:10.1107/S1600536811047441)
Supplement: Supplementary file 1 [file e-67-o3292-sup1.cif]

##############################################################################
#                                                                            #
# This CIF contains the data in a paper accepted for publication in          #
# Acta Crystallographica Section E. It conforms to the requirements of       #
# Notes for Authors for Acta Crystallographica Section E, and has been       #
# peer reviewed under the auspices of the IUCr Commission on Journals.       #
#                                                                            #
# Full details of the Crystallographic Information File format               #
# are given in the paper "The Crystallographic Information File (CIF):       #
# a New Standard Archive File for Crystallography" by S. R. Hall, F. H.      #
# Allen and I. D. Brown [Acta Cryst. (1991), A47, 655-685].                  #
#                                                                            #
# The current version of the core CIF dictionary is obtainable from          #
# ftp://ftp.iucr.org/pub/cif_core.dic.                                       #
#                                                                            #
# Software is freely available for graphical display of the structure(s)     #
# in this CIF. For information consult the CIF software page                 #
# http://www.iucr.org/resources/cif/software.                                #
#                                                                            #
# This file may be used for bona fide research purposes within the           #
# scientific community so long as proper attribution is given to the journal # 
# article from which it was obtained.                                        #
#                                                                            #
##############################################################################
data_I
_audit_creation_method     SHELXL-97
_chemical_name_systematic
;
Piperazine-1,4-diium diacetate
;
_chemical_name_common     ?
_chemical_formula_moiety     'C4 H12 N2 2+, 2(C2 H3 O2 -)'
_chemical_formula_sum     'C8 H18 N2 O4'
_chemical_formula_iupac     'C4 H12 N2 2+, 2C2 H3 O2 -'
_chemical_formula_weight     206.24
_chemical_melting_point     ?
_symmetry_cell_setting     monoclinic
_symmetry_space_group_name_H-M     'C 2/m'
_symmetry_space_group_name_Hall     '-C 2y'
loop_
    _symmetry_equiv_pos_as_xyz
    'x, y, z'
    '-x, y, -z'
    'x+1/2, y+1/2, z'
    '-x+1/2, y+1/2, -z'
    '-x, -y, -z'
    'x, -y, z'
    '-x+1/2, -y+1/2, -z'
    'x+1/2, -y+1/2, z'
_cell_length_a     13.17040(10)
_cell_length_b     7.1820(2)
_cell_length_c     5.7975(5)
_cell_angle_alpha     90.00
_cell_angle_beta     101.9040(10)
_cell_angle_gamma     90.00
_cell_volume     536.59(5)
_cell_formula_units_Z     2
_cell_measurement_reflns_used     647
_cell_measurement_theta_min     3.59
_cell_measurement_theta_max     27.47
_cell_measurement_temperature     298(2)
_exptl_crystal_description     'block'
_exptl_crystal_colour     'colorless'
_exptl_crystal_size_max     0.30
_exptl_crystal_size_mid     0.25
_exptl_crystal_size_min     0.15
_exptl_crystal_density_diffrn     1.276
_exptl_crystal_density_meas     ?
_exptl_crystal_density_method     'not measured'
_exptl_crystal_F_000     224
_exptl_absorpt_coefficient_mu     0.102
_exptl_absorpt_correction_type     multi-scan
_exptl_absorpt_process_details     '(CrystalClear; Rigaku, 2005)'
_exptl_absorpt_correction_T_min     0.90
_exptl_absorpt_correction_T_max     0.99
_exptl_special_details
;
;
_diffrn_ambient_temperature     298(2)
_diffrn_radiation_type     MoK\a
_diffrn_radiation_wavelength     0.71073
_diffrn_radiation_source     'fine-focus sealed tube'
_diffrn_radiation_monochromator     graphite
_diffrn_measurement_device_type     'Rigaku Mercury2'
_diffrn_measurement_method     'CCD profile fitting'
_diffrn_detector_area_resol_mean     13.6612
_diffrn_reflns_number     1396
_diffrn_reflns_av_R_equivalents     0.0182
_diffrn_reflns_av_sigmaI/netI     0.0240
_diffrn_reflns_theta_min     3.59
_diffrn_reflns_theta_max     27.47
_diffrn_reflns_theta_full     27.47
_diffrn_measured_fraction_theta_max     0.966
_diffrn_measured_fraction_theta_full     0.966
_diffrn_reflns_limit_h_min     -16
_diffrn_reflns_limit_h_max     16
_diffrn_reflns_limit_k_min     -9
_diffrn_reflns_limit_k_max     5
_diffrn_reflns_limit_l_min     -7
_diffrn_reflns_limit_l_max     6
_diffrn_standards_number     ?
_diffrn_standards_interval_count     ?
_diffrn_standards_interval_time     ?
_diffrn_standards_decay_%     ?
_refine_special_details
;
 Refinement of F^2^ against ALL reflections.  The weighted R-factor wR and
 goodness of fit S are based on F^2^, conventional R-factors R are based
 on F, with F set to zero for negative F^2^. The threshold expression of
 F^2^ > 2sigma(F^2^) is used only for calculating R-factors(gt) etc. and is
 not relevant to the choice of reflections for refinement.  R-factors based
 on F^2^ are statistically about twice as large as those based on F, and R-
 factors based on ALL data will be even larger.
;
_reflns_number_total     647
_reflns_number_gt     582
_reflns_threshold_expression     I>2sigma(I)
_refine_ls_structure_factor_coef     Fsqd
_refine_ls_matrix_type     full
_refine_ls_R_factor_all     0.0519
_refine_ls_R_factor_gt     0.0476
_refine_ls_wR_factor_gt     0.1373
_refine_ls_wR_factor_ref     0.1403
_refine_ls_goodness_of_fit_ref     1.108
_refine_ls_restrained_S_all     1.106
_refine_ls_number_reflns     647
_refine_ls_number_parameters     40
_refine_ls_number_restraints     2
_refine_ls_hydrogen_treatment     constr
_refine_ls_weighting_scheme     calc
_refine_ls_weighting_details
         'calc w=1/[\s^2^(Fo^2^)+(0.0713P)^2^+0.3322P] where P=(Fo^2^+2Fc^2^)/3'
_atom_sites_solution_hydrogens     geom
_atom_sites_solution_primary     direct
_atom_sites_solution_secondary     difmap
_refine_ls_shift/su_max     0.000
_refine_ls_shift/su_mean     0.000
_refine_diff_density_max     0.288
_refine_diff_density_min     -0.256
_refine_ls_extinction_method     none
_refine_ls_extinction_coef     ?
loop_
    _atom_type_symbol
    _atom_type_description
    _atom_type_scat_dispersion_real
    _atom_type_scat_dispersion_imag
    _atom_type_scat_source
    'C' 'C' 0.0033 0.0016
                         'International Tables Vol C Tables 4.2.6.8 and 6.1.1.4'
    'N' 'N' 0.0061 0.0033
                         'International Tables Vol C Tables 4.2.6.8 and 6.1.1.4'
    'O' 'O' 0.0106 0.0060
                         'International Tables Vol C Tables 4.2.6.8 and 6.1.1.4'
    'H' 'H' 0.0000 0.0000
                         'International Tables Vol C Tables 4.2.6.8 and 6.1.1.4'
_computing_data_collection     'CrystalClear (Rigaku, 2005)'
_computing_cell_refinement     'CrystalClear (Rigaku, 2005)'
_computing_data_reduction     'CrystalClear (Rigaku, 2005)'
_computing_structure_solution     'SHELXTL (Sheldrick, 2008)'
_computing_structure_refinement     'SHELXTL (Sheldrick, 2008)'
_computing_molecular_graphics     'SHELXTL (Sheldrick, 2008)'
_computing_publication_material     'SHELXTL (Sheldrick, 2008)'
loop_
    _atom_site_type_symbol
    _atom_site_label
    _atom_site_fract_x
    _atom_site_fract_y
    _atom_site_fract_z
    _atom_site_U_iso_or_equiv
    _atom_site_adp_type
    _atom_site_calc_flag
    _atom_site_refinement_flags
    _atom_site_occupancy
    _atom_site_symmetry_multiplicity
    _atom_site_disorder_assembly
    _atom_site_disorder_group
    N N1 0.89057(12) 0.5000 0.4836(3) 0.0360(5) Uani d SD 1 2 . .
    H H1A 0.8697 0.5000 0.3256 0.054 Uiso d SRD 1 2 . .
    H H1B 0.8394 0.5000 0.5653 0.054 Uiso d SRD 1 2 . .
    C C3 0.95255(11) 0.3303(2) 0.5542(3) 0.0381(4) Uani d . 1 1 . .
    H H3A 0.9108 0.2210 0.5025 0.046 Uiso calc R 1 1 . .
    H H3B 0.9736 0.3257 0.7246 0.046 Uiso calc R 1 1 . .
    O O1 0.72210(11) 0.5000 0.6756(2) 0.0462(5) Uani d S 1 2 . .
    O O2 0.83814(11) 0.5000 1.0091(3) 0.0448(5) Uani d S 1 2 . .
    C C1 0.74651(15) 0.5000 0.8955(3) 0.0301(5) Uani d S 1 2 . .
    C C2 0.65942(18) 0.5000 1.0283(4) 0.0456(6) Uani d S 1 2 . .
    H H2A 0.5936 0.5000 0.9200 0.068 Uiso d SR 1 2 . .
    H H2B 0.6649 0.3909 1.1257 0.068 Uiso d R 1 1 . .
loop_
    _atom_site_aniso_label
    _atom_site_aniso_U_11
    _atom_site_aniso_U_22
    _atom_site_aniso_U_33
    _atom_site_aniso_U_12
    _atom_site_aniso_U_13
    _atom_site_aniso_U_23
    N1 0.0222(8) 0.0626(12) 0.0242(8) 0.000 0.0072(6) 0.000
    C3 0.0406(9) 0.0424(8) 0.0330(8) -0.0084(6) 0.0113(6) 0.0009(6)
    O1 0.0296(8) 0.0834(13) 0.0263(8) 0.000 0.0075(6) 0.000
    O2 0.0319(8) 0.0746(12) 0.0277(8) 0.000 0.0054(6) 0.000
    C1 0.0295(10) 0.0355(10) 0.0270(9) 0.000 0.0093(7) 0.000
    C2 0.0397(12) 0.0618(15) 0.0410(12) 0.000 0.0210(10) 0.000
_geom_special_details
;
 All esds (except the esd in the dihedral angle between two l.s. planes)
 are estimated using the full covariance matrix.  The cell esds are taken
 into account individually in the estimation of esds in distances, angles
 and torsion angles; correlations between esds in cell parameters are only
 used when they are defined by crystal symmetry.  An approximate (isotropic)
 treatment of cell esds is used for estimating esds involving l.s. planes.
;
loop_
    _geom_bond_atom_site_label_1
    _geom_bond_atom_site_label_2
    _geom_bond_site_symmetry_2
    _geom_bond_distance
    _geom_bond_publ_flag
    N1 C3 6_565 1.4770(18) ?
    N1 C3 . 1.4770(18) ?
    N1 H1A . 0.9001 ?
    N1 H1B . 0.9000 ?
    C3 C3 2_756 1.511(3) ?
    C3 H3A . 0.9700 ?
    C3 H3B . 0.9700 ?
    O1 C1 . 1.249(2) ?
    O2 C1 . 1.250(2) ?
    C1 C2 . 1.507(3) ?
    C2 H2A . 0.9599 ?
    C2 H2B . 0.9600 ?
loop_
    _geom_angle_atom_site_label_1
    _geom_angle_atom_site_label_2
    _geom_angle_atom_site_label_3
    _geom_angle_site_symmetry_1
    _geom_angle_site_symmetry_3
    _geom_angle
    _geom_angle_publ_flag
    C3 N1 C3 6_565 . 111.21(15) ?
    C3 N1 H1A 6_565 . 108.5 ?
    C3 N1 H1A . . 108.5 ?
    C3 N1 H1B 6_565 . 106.6 ?
    C3 N1 H1B . . 106.6 ?
    H1A N1 H1B . . 115.5 ?
    N1 C3 C3 . 2_756 110.00(10) ?
    N1 C3 H3A . . 109.7 ?
    C3 C3 H3A 2_756 . 109.7 ?
    N1 C3 H3B . . 109.7 ?
    C3 C3 H3B 2_756 . 109.7 ?
    H3A C3 H3B . . 108.2 ?
    O1 C1 O2 . . 123.71(18) ?
    O1 C1 C2 . . 117.29(18) ?
    O2 C1 C2 . . 119.00(17) ?
    C1 C2 H2A . . 110.2 ?
    C1 C2 H2B . . 109.1 ?
    H2A C2 H2B . . 109.5 ?
loop_
    _geom_hbond_atom_site_label_D
    _geom_hbond_atom_site_label_H
    _geom_hbond_atom_site_label_A
    _geom_hbond_site_symmetry_A
    _geom_hbond_distance_DH
    _geom_hbond_distance_HA
    _geom_hbond_distance_DA
    _geom_hbond_angle_DHA
    N1 H1A O2 1_554 0.90 1.80 2.694(2) 175.7
    N1 H1B O1 . 0.90 1.79 2.680(2) 169.5
_iucr_refine_instructions_details
;
TITL 2  C2/m
CELL  0.71073   13.1704    7.1820    5.7975    90.000   101.904    90.000
ZERR 2  0.0001    0.0002    0.0005     0.000     0.001     0.000
LATT   7
SYMM             - X ,              Y ,            - Z
SFAC  C  N  O H
UNIT 16  4  8 36
TEMP    20
L.S. 9
FMAP 2
PLAN 20
ACTA
BOND $H
DFIX 0.90 0.002 N1 H1A N1 H1B
EQIV $1 x, y, z-1
HTAB N1 O2_$1
HTAB N1 O1
WGHT    0.071300    0.332200
FVAR       2.34221
N1    2    0.890568    0.500000    0.483570    10.50000    0.02220    0.06264 =
         0.02425    0.00000    0.00718    0.00000
AFIX   3
H1A   4    0.869697    0.500000    0.325635    10.50000   -1.50000
H1B   4    0.839411    0.500000    0.565282    10.50000   -1.50000
AFIX   0
C3    1    0.952548    0.330309    0.554228    11.00000    0.04057    0.04244 =
         0.03297    0.00092    0.01131   -0.00836
AFIX  23
H3A   4    0.910785    0.220983    0.502514    11.00000   -1.20000
H3B   4    0.973616    0.325663    0.724623    11.00000   -1.20000
AFIX   0
O1    3    0.722095    0.500000    0.675565    10.50000    0.02958    0.08341 =
         0.02634    0.00000    0.00746    0.00000
O2    3    0.838136    0.500000    1.009095    10.50000    0.03192    0.07461 =
         0.02768    0.00000    0.00539    0.00000
C1    1    0.746507    0.500000    0.895541    10.50000    0.02946    0.03549 =
         0.02696    0.00000    0.00930    0.00000
C2    1    0.659425    0.500000    1.028288    10.50000    0.03966    0.06176 =
         0.04096    0.00000    0.02104    0.00000
AFIX   3
H2A   4    0.593595    0.500000    0.919968    10.50000   -1.50000
H2B   4    0.664945    0.390860    1.125688    11.00000   -1.50000
HKLF 4 1 -1.0000  0.0000  0.0000  0.0000  1.0000  0.0000  0.0000  0.0000 -1.0000
REM  2                      R =  New: C2/m
REM R1 =  0.0476 for    582 Fo > 4sig(Fo)  and  0.0519 for all    647 data
REM     40 parameters refined using      2 restraints
END
WGHT      0.0699      0.3467
REM Highest difference peak  0.288,  deepest hole -0.256,  1-sigma level  0.042
Q1    1   0.6819  0.5000  1.2004  10.50000  0.05    0.29
Q2    1   0.6163  0.3716  0.9765  11.00000  0.05    0.25
Q3    1   1.0000  0.3456  0.5000  10.50000  0.05    0.21
Q4    1   0.7011  0.5000  0.9489  10.50000  0.05    0.20
Q5    1   0.7049  0.5000  0.6230  10.50000  0.05    0.16
Q6    1   0.9221  0.5846  0.5042  11.00000  0.05    0.13
Q7    1   0.7496  0.5934  0.7101  11.00000  0.05    0.10
Q8    1   0.8842  0.5000  0.8027  10.50000  0.05    0.10
Q9    1   0.8182  0.5901  1.0206  11.00000  0.05    0.10
Q10   1   0.9694  0.3698  0.7197  11.00000  0.05    0.10
Q11   1   0.9958  0.0000  0.6011  10.50000  0.05    0.09
Q12   1   0.7300  0.5000  0.8019  10.50000  0.05    0.09
Q13   1   0.9173  0.5000  0.9273  10.50000  0.05    0.08
Q14   1   0.8464  0.5484  1.1490  11.00000  0.05    0.08
Q15   1   0.8311  0.6347  0.7219  11.00000  0.05    0.08
Q16   1   0.9351  0.5000  0.7462  10.50000  0.05    0.08
Q17   1   0.9126  0.6989  1.0572  11.00000  0.05    0.08
Q18   1   0.6236  0.5000  0.6078  10.50000  0.05    0.07
Q19   1   0.9025  0.0000  0.5793  10.50000  0.05    0.07
Q20   1   0.8107  0.6463  0.1858  11.00000  0.05    0.06
;
data_global
_journal_date_recd_electronic     2011-11-04
_journal_date_accepted     2011-11-09
_journal_name_full     'Acta Crystallographica, Section E'
_journal_year     2011
_journal_volume     67
_journal_issue     12
_journal_page_first     o3292
_journal_page_last     o3292
_journal_paper_category     QO
_journal_coeditor_code     XU5380
_publ_contact_author_name     'Shao-Gang Hou'
_publ_contact_author_address
;
Department of Chemical & Environmental Engineering,
Anyang Institute of Technology,
Anyang 455000, People's Republic of China
;
_publ_contact_author_email     ayithou@yahoo.com.cn
_publ_contact_author_fax     '864552045632'
_publ_contact_author_phone     '864552045632'
_publ_section_title
;
Piperazine-1,4-diium diacetate
;
loop_
    _publ_author_name
    _publ_author_address
    'Shao-Gang Hou'
;
Department of Chemical & Environmental Engineering,
Anyang Institute of Technology,
Anyang 455000,
People's Republic of China
;
