# Supplementary material for: Piperazine-1,4-diium diacetate
Source: Acta Crystallogr Sect E Struct Rep Online. 2011 Nov 12;67(Pt 12):o3292. doi: 10.1107/S1600536811047441 (PMC3238946; doi:10.1107/S1600536811047441)
Supplement: Supplementary file 2 [file e-67-o3292-Isup2.hkl]

# 
# h,k,l, Fc-squared, Fo-squared, sigma(Fo-squared) and status flag 
# 
data_I
_shelx_title ' 2                      R =  New: C2/m' 
_shelx_refln_list_code          4 
_shelx_F_calc_maximum       42.20 
_exptl_crystal_F_000       224.00 
_reflns_d_resolution_high  0.7705 
 
loop_ 
 _symmetry_equiv_pos_as_xyz 
 'x, y, z' 
 '-x, y, -z' 
 'x+1/2, y+1/2, z' 
 '-x+1/2, y+1/2, -z' 
 '-x, -y, -z' 
 'x, -y, z' 
 '-x+1/2, -y+1/2, -z' 
 'x+1/2, -y+1/2, z' 
 
_cell_length_a    13.1704 
_cell_length_b     7.1820 
_cell_length_c     5.7975 
_cell_angle_alpha  90.000 
_cell_angle_beta  101.904 
_cell_angle_gamma  90.000 
 
_shelx_F_squared_multiplier     1.000 
 
loop_ 
 _refln_index_h 
 _refln_index_k 
 _refln_index_l 
 _refln_F_squared_calc 
 _refln_F_squared_meas 
 _refln_F_squared_sigma 
 _refln_observed_status 
   4   0   0       25.49       24.62      0.75 o 
   6   0   0        9.02        8.42      0.56 o 
   8   0   0        5.17        5.94      0.40 o 
  10   0   0      311.71      294.89      6.69 o 
  12   0   0        2.64        2.06      0.65 o 
  14   0   0       47.56       48.55      6.40 o 
  16   0   0       22.77       18.66      2.97 o 
   3   1   0       59.36       63.22      0.84 o 
   5   1   0      680.78      669.35      4.84 o 
   7   1   0      290.55      308.78      3.85 o 
   9   1   0      141.20      153.99      1.95 o 
  11   1   0       37.07       39.87      0.78 o 
  13   1   0       99.97       97.38      1.85 o 
  15   1   0        1.67        0.99      0.53 o 
   4   2   0      253.49      227.19      2.39 o 
   6   2   0        8.80       13.37      0.51 o 
   8   2   0      242.98      233.35      2.73 o 
  10   2   0       10.27        8.14      0.82 o 
  12   2   0       97.26      101.98      1.70 o 
  14   2   0        4.95        6.62      1.42 o 
  16   2   0       13.57       12.80      2.13 o 
   1   3   0      144.58      154.88      1.15 o 
   3   3   0      503.22      472.59      6.02 o 
   5   3   0      410.94      523.47      5.38 o 
   7   3   0      354.14      361.96      3.26 o 
   9   3   0       11.94       13.82      0.66 o 
  11   3   0      210.27      207.87      3.65 o 
  13   3   0        5.39        5.97      0.78 o 
  15   3   0        0.02        0.90      0.36 o 
   0   4   0     1781.18     1822.83     50.98 o 
   2   4   0      796.69      866.42      7.81 o 
   4   4   0       44.17       44.89      0.88 o 
   6   4   0        0.82        1.16      0.37 o 
   8   4   0      118.05      109.44      2.05 o 
  10   4   0        3.44        4.77      0.52 o 
  12   4   0       45.98       40.91      0.81 o 
  14   4   0        8.83        7.56      1.44 o 
   1   5   0      136.54      135.80      2.90 o 
   3   5   0        4.51        7.55      0.33 o 
   5   5   0       32.48       42.45      0.90 o 
   7   5   0       26.68       28.21      0.89 o 
   9   5   0       22.28       19.13      0.75 o 
  11   5   0        1.33        0.63      0.37 o 
  13   5   0       37.20       38.42      1.14 o 
   0   6   0      830.91      857.60     24.27 o 
   2   6   0        8.58        8.99      0.50 o 
   4   6   0        4.92        6.97      0.60 o 
   6   6   0        6.46        3.49      0.46 o 
   8   6   0        0.38        0.91      0.37 o 
  10   6   0       60.38       58.20      1.28 o 
  12   6   0        0.01        0.65      0.72 o 
   1   7   0       17.64       15.53      1.33 o 
   3   7   0        0.55        0.92      0.66 o 
   5   7   0       17.13       16.93      0.98 o 
   7   7   0        0.25        0.55      0.62 o 
   9   7   0        3.35        2.95      0.45 o 
  11   7   0        0.98        1.34      1.02 o 
   0   8   0       29.20       24.39      1.60 o 
   2   8   0       50.06       50.18      4.46 o 
   4   8   0        1.53        1.42      0.66 o 
   6   8   0        1.50        1.14      0.57 o 
   8   8   0       12.92       12.85      0.78 o 
   1   9   0        7.29        7.60      1.21 o 
   3   9   0        3.41        2.88      0.65 o 
 -16   0   1        0.52        1.08      0.85 o 
 -14   0   1        1.82        3.29      0.65 o 
 -12   0   1      720.37      725.45     20.75 o 
 -10   0   1      504.89      492.54      7.36 o 
  -8   0   1      539.67      534.66      8.15 o 
  -4   0   1      113.73       95.26      2.44 o 
   0   0   1      261.83      197.39      7.28 o 
   4   0   1      761.31      950.63     13.18 o 
   6   0   1     1210.33     1139.19     32.10 o 
   8   0   1      211.45      205.37      2.40 o 
  10   0   1       14.83        8.95      0.46 o 
  12   0   1      229.21      218.70      4.61 o 
  14   0   1       32.80       34.39      1.84 o 
  16   0   1        2.03        1.50      0.63 o 
 -15   1   1        4.25        3.07      0.44 o 
 -13   1   1       37.94       38.21      0.89 o 
 -11   1   1        0.77        0.79      0.57 o 
  -9   1   1        0.50        0.27      0.28 o 
  -7   1   1       66.02       61.12      1.86 o 
  -3   1   1     1043.20     1032.15     10.00 o 
  -1   1   1       26.97       12.62      0.24 o 
   3   1   1      283.07      236.77      1.38 o 
   5   1   1       19.31       17.73      0.31 o 
   7   1   1       41.05       48.31      0.63 o 
   9   1   1       52.09       65.47      1.02 o 
  11   1   1        1.11        1.42      0.27 o 
  13   1   1       79.44       85.70      2.82 o 
  15   1   1        0.25        0.68      0.51 o 
 -16   2   1        0.89        1.28      0.65 o 
 -14   2   1       11.53       10.99      1.30 o 
 -12   2   1      242.84      255.42      4.50 o 
 -10   2   1     1048.56     1133.05     20.99 o 
  -8   2   1        1.25        2.25      0.34 o 
  -6   2   1       28.55       40.80      1.40 o 
  -4   2   1       35.04       35.01      1.77 o 
  -2   2   1      334.23      326.56      4.42 o 
   0   2   1     1561.01     1423.65     39.74 o 
   2   2   1       45.22       33.23      0.49 o 
   4   2   1        0.78        0.84      0.18 o 
   6   2   1      835.50      904.37      9.33 o 
   8   2   1      270.98      282.30      2.18 o 
  10   2   1      140.18      136.21      2.80 o 
  12   2   1       33.27       28.78      2.13 o 
  14   2   1        0.09        0.66      0.54 o 
 -15   3   1        4.89        5.95      1.20 o 
 -13   3   1        1.23        1.37      0.32 o 
 -11   3   1       93.11       90.31      1.83 o 
  -9   3   1      209.81      203.09      3.73 o 
  -7   3   1      361.03      371.41      9.57 o 
  -5   3   1      669.82      669.98      9.53 o 
  -3   3   1      195.60      193.33      2.15 o 
  -1   3   1      664.95      678.42      5.44 o 
   1   3   1       20.89        4.34      0.41 o 
   3   3   1     1055.23     1083.36     13.44 o 
   5   3   1      103.79       80.88      1.13 o 
   7   3   1       13.50       21.60      0.53 o 
   9   3   1      181.11      171.83      2.64 o 
  11   3   1       44.88       46.72      0.85 o 
  13   3   1        0.50        0.98      0.37 o 
  15   3   1        2.16        1.96      0.51 o 
 -14   4   1        1.84        0.97      0.45 o 
 -12   4   1      120.53      138.34      1.71 o 
 -10   4   1      426.60      465.38      7.79 o 
  -8   4   1        0.16        1.84      0.50 o 
  -6   4   1       10.83       15.30      0.80 o 
  -4   4   1       41.04       52.96      1.84 o 
  -2   4   1      156.57      144.89      1.69 o 
   0   4   1      181.83      184.51      3.23 o 
   2   4   1        1.25        0.80      0.52 o 
   4   4   1        0.57        4.35      0.41 o 
   6   4   1      232.35      255.00      3.72 o 
   8   4   1       90.38       97.86      1.55 o 
  10   4   1       90.03       87.36      1.41 o 
  12   4   1       16.54       20.47      1.14 o 
  14   4   1        0.43        0.89      0.62 o 
 -13   5   1       18.88       17.41      1.01 o 
 -11   5   1        2.35        3.99      0.45 o 
  -9   5   1        5.10        5.76      0.61 o 
  -7   5   1        3.95        4.73      0.51 o 
  -5   5   1      212.81      195.46      3.36 o 
  -3   5   1      119.86      118.52      1.35 o 
  -1   5   1        0.00        0.25      0.41 o 
   1   5   1      293.94      274.30      2.62 o 
   3   5   1        5.13        7.10      0.59 o 
   5   5   1        9.36       14.65      0.78 o 
   7   5   1        3.87        2.68      0.41 o 
   9   5   1       12.72       10.00      0.50 o 
  11   5   1        6.03        4.89      0.49 o 
  13   5   1       17.97       19.56      1.65 o 
 -12   6   1       91.13       97.27      3.70 o 
 -10   6   1       22.22       24.38      0.94 o 
  -8   6   1       59.41       59.36      1.03 o 
  -6   6   1       36.78       30.82      1.23 o 
  -4   6   1       10.42       11.76      0.89 o 
  -2   6   1      135.11      136.71      3.04 o 
   0   6   1        6.49        6.25      0.41 o 
   2   6   1      128.12      135.40      2.42 o 
   4   6   1       25.15       29.11      0.86 o 
   6   6   1       23.38       22.93      1.13 o 
   8   6   1        0.86        1.56      0.36 o 
  10   6   1        0.58        1.01      0.44 o 
  12   6   1       45.42       46.98      4.54 o 
 -11   7   1        0.19        0.86      0.51 o 
  -9   7   1        1.69        1.35      0.54 o 
  -7   7   1        0.61        1.62      0.64 o 
  -5   7   1       55.87       50.56      1.28 o 
  -3   7   1       10.20       10.34      0.86 o 
  -1   7   1        0.44        0.56      0.63 o 
   1   7   1       56.81       51.04      1.27 o 
   3   7   1        7.49        6.12      0.77 o 
   5   7   1        0.62        0.94      0.32 o 
   7   7   1        6.51        3.67      0.76 o 
   9   7   1        2.04        1.04      0.45 o 
  -8   8   1        0.09        0.53      0.59 o 
  -6   8   1        0.12        0.64      0.62 o 
  -4   8   1        5.30        5.94      0.70 o 
  -2   8   1        2.78        1.79      0.70 o 
   0   8   1       28.64       23.61      1.04 o 
   2   8   1        0.02        0.40      0.97 o 
   4   8   1        8.23        7.57      0.70 o 
   6   8   1        7.07        8.17      0.77 o 
  -3   9   1        0.03        1.40      0.63 o 
  -1   9   1        9.93        9.21      0.88 o 
   1   9   1        0.87        1.41      0.64 o 
   3   9   1       21.99       19.87      1.05 o 
 -16   0   2        0.09        0.42      0.32 o 
 -14   0   2       24.37       22.04      1.74 o 
 -12   0   2       18.99       22.35      3.43 o 
 -10   0   2       75.40       63.86      2.47 o 
  -8   0   2      373.78      405.93      6.10 o 
  -6   0   2       44.82       40.50      1.31 o 
  -2   0   2      269.64      257.02      3.67 o 
   2   0   2       75.36       94.74      1.70 o 
   4   0   2       83.24      115.03      2.18 o 
   6   0   2      164.39      182.54      3.03 o 
   8   0   2       43.92       41.55      1.27 o 
  10   0   2      170.04      154.71      5.34 o 
  12   0   2       14.19       14.91      2.34 o 
  14   0   2       97.37       93.79      3.66 o 
 -15   1   2      102.38      103.98      1.81 o 
 -13   1   2       16.80       18.85      1.33 o 
 -11   1   2       33.01       28.53      2.19 o 
  -9   1   2       72.09       75.35      1.97 o 
  -7   1   2      506.35      571.91      8.59 o 
  -5   1   2        0.24        0.71      0.28 o 
  -3   1   2      314.49      304.54      5.91 o 
  -1   1   2      214.68      194.29      1.26 o 
   1   1   2     1279.57     1229.06     24.29 o 
   3   1   2      253.69      278.79      1.96 o 
   5   1   2        0.98        0.32      0.20 o 
   7   1   2       60.91       54.50      0.79 o 
   9   1   2        0.42        0.62      0.83 o 
  11   1   2        0.59        0.78      0.41 o 
  13   1   2       45.61       44.47      1.30 o 
  15   1   2        0.02        0.75      0.48 o 
 -16   2   2       12.69       11.72      1.43 o 
 -14   2   2       28.04       26.40      1.09 o 
 -12   2   2       66.14       67.00      2.11 o 
 -10   2   2       14.73       16.06      1.85 o 
  -8   2   2       10.02       11.30      0.93 o 
  -6   2   2      865.63      833.79     19.31 o 
  -4   2   2     1125.72     1064.08     14.89 o 
  -2   2   2        7.00       11.47      0.50 o 
   0   2   2      596.36      569.34      5.46 o 
   2   2   2      393.53      416.00      4.64 o 
   4   2   2      615.32      618.47      4.52 o 
   6   2   2       29.30       26.86      0.46 o 
   8   2   2       57.60       47.28      1.07 o 
  10   2   2       35.27       29.69      1.08 o 
  12   2   2       87.35       88.92      4.48 o 
  14   2   2       15.20       12.51      1.91 o 
 -15   3   2      114.13      116.75      1.94 o 
 -13   3   2       16.47       14.25      1.23 o 
 -11   3   2        5.35        4.46      0.70 o 
  -9   3   2      415.54      424.76     14.08 o 
  -7   3   2        1.90        0.94      0.53 o 
  -5   3   2      144.65      156.83      1.90 o 
  -3   3   2       72.24       96.97      3.16 o 
  -1   3   2        9.35        7.86      0.39 o 
   1   3   2        0.81        4.92      0.24 o 
   3   3   2      739.32      776.81      6.42 o 
   5   3   2      148.73      167.30      1.41 o 
   7   3   2       11.13       13.26      0.45 o 
   9   3   2       18.95       14.14      1.01 o 
  11   3   2       39.85       36.49      1.15 o 
  13   3   2        0.26        0.63      0.37 o 
 -14   4   2       24.65       26.26      1.11 o 
 -12   4   2       24.82       25.09      0.86 o 
 -10   4   2        3.41        1.97      0.50 o 
  -8   4   2        4.29        6.25      0.74 o 
  -6   4   2      204.08      197.39      6.55 o 
  -4   4   2      299.98      302.25      6.25 o 
  -2   4   2        0.86        5.54      0.88 o 
   0   4   2      253.49      246.64      2.35 o 
   2   4   2       79.54      112.87      1.47 o 
   4   4   2      236.45      210.13      4.23 o 
   6   4   2        7.67        8.23      0.46 o 
   8   4   2       31.72       30.95      0.80 o 
  10   4   2        7.38        7.52      1.59 o 
  12   4   2       41.03       37.57      4.28 o 
 -13   5   2        0.56        1.13      0.54 o 
 -11   5   2       22.57       24.44      1.18 o 
  -9   5   2       10.37       13.64      0.73 o 
  -7   5   2       99.70      101.66      2.82 o 
  -5   5   2        0.01        0.82      0.37 o 
  -3   5   2       34.61       39.67      0.82 o 
  -1   5   2       63.32       69.51      1.36 o 
   1   5   2       70.67       83.22      1.57 o 
   3   5   2        0.03        0.66      0.31 o 
   5   5   2        0.18        0.45      0.29 o 
   7   5   2       23.30       29.21      1.13 o 
   9   5   2        0.02        0.12      0.33 o 
  11   5   2        0.01       -0.34      0.74 o 
 -12   6   2        1.44        0.96      0.34 o 
 -10   6   2       24.27       29.82      0.86 o 
  -8   6   2       29.50       25.48      0.96 o 
  -6   6   2        1.33        1.13      0.64 o 
  -4   6   2      111.75      107.47      2.53 o 
  -2   6   2        3.13        5.88      0.81 o 
   0   6   2      186.77      192.02      3.32 o 
   2   6   2       13.38       10.91      0.65 o 
   4   6   2        0.05        1.19      0.69 o 
   6   6   2       19.56       20.99      0.99 o 
   8   6   2        2.68        5.10      0.56 o 
  10   6   2       20.61       19.60      3.68 o 
 -11   7   2        1.81        2.14      0.58 o 
  -9   7   2        8.59        9.84      0.76 o 
  -7   7   2       34.72       35.10      1.21 o 
  -5   7   2        0.02        0.46      0.63 o 
  -3   7   2       13.67       12.55      1.52 o 
  -1   7   2       18.99       17.35      0.94 o 
   1   7   2        7.81        6.21      0.40 o 
   3   7   2        1.86        2.20      0.41 o 
   5   7   2        6.73        4.96      0.49 o 
   7   7   2        4.00        4.39      1.32 o 
   9   7   2        1.32        0.93      0.35 o 
  -8   8   2        7.24        8.93      0.86 o 
  -6   8   2        6.64        5.63      0.59 o 
  -4   8   2        6.23        5.71      0.65 o 
  -2   8   2        0.87        1.74      0.82 o 
   0   8   2        3.75        3.12      0.66 o 
   2   8   2       14.48       15.75      1.12 o 
   4   8   2       15.12       17.83      0.95 o 
   6   8   2        0.14        0.67      0.80 o 
 -16   0   3      104.39      120.80      3.06 o 
 -14   0   3       47.12       45.69      1.37 o 
 -12   0   3        8.34        3.36      1.12 o 
 -10   0   3       62.55       62.87      2.33 o 
  -8   0   3       34.99       37.86      2.49 o 
  -6   0   3     1402.21     1405.07     39.46 o 
  -4   0   3       98.46       95.98      2.58 o 
  -2   0   3      520.88      638.07      8.95 o 
   0   0   3      126.24      159.04      2.79 o 
   2   0   3     1152.59     1059.94     10.41 o 
   4   0   3        6.67       11.82      2.02 o 
   6   0   3       34.47       31.72      1.44 o 
   8   0   3       87.64       84.71      2.86 o 
  10   0   3       12.21       11.72      2.23 o 
  12   0   3       56.81       55.37      2.41 o 
 -15   1   3        5.66        6.67      1.37 o 
 -13   1   3        6.31        4.80      0.76 o 
 -11   1   3        8.95        8.07      0.95 o 
  -9   1   3      114.17      131.19      2.81 o 
  -7   1   3      111.23      107.19      1.52 o 
  -5   1   3      465.52      500.66     10.78 o 
  -3   1   3        4.25        2.99      0.45 o 
  -1   1   3       93.45      107.39      2.57 o 
   1   1   3       98.76      146.76      1.05 o 
   3   1   3       16.35       24.34      0.35 o 
   5   1   3      125.95      101.95      1.24 o 
   7   1   3      136.52      124.40      3.78 o 
   9   1   3      228.16      225.52      4.95 o 
  11   1   3       51.88       46.36      1.45 o 
  13   1   3        4.99        6.31      1.17 o 
 -16   2   3       19.28       15.77      2.61 o 
 -14   2   3       85.82      100.00      1.86 o 
 -12   2   3        4.79        3.15      0.57 o 
 -10   2   3      185.40      181.63      5.11 o 
  -8   2   3      103.31      105.60      2.32 o 
  -6   2   3      150.39      142.32      1.82 o 
  -4   2   3       46.01       33.00      0.90 o 
  -2   2   3      366.98      364.84     13.44 o 
   0   2   3      584.48      593.06      5.03 o 
   2   2   3       74.44       76.40      1.04 o 
   4   2   3      107.85      105.96      1.42 o 
   6   2   3      161.30      167.50      2.90 o 
   8   2   3       45.87       42.32      1.09 o 
  10   2   3       32.65       28.88      2.87 o 
  12   2   3        4.40        3.47      0.79 o 
 -15   3   3        5.34        4.81      0.95 o 
 -13   3   3       17.20       17.11      2.45 o 
 -11   3   3        4.33        3.40      0.56 o 
  -9   3   3      243.08      243.78      7.24 o 
  -7   3   3       52.35       46.44      1.28 o 
  -5   3   3        4.60        6.75      0.68 o 
  -3   3   3       52.47       66.25      1.41 o 
  -1   3   3        6.39        3.74      0.34 o 
   1   3   3        6.27        6.97      0.40 o 
   3   3   3      348.01      359.68      4.68 o 
   5   3   3        6.44        4.81      0.44 o 
   7   3   3      154.06      158.19      2.78 o 
   9   3   3      157.39      155.69      2.31 o 
  11   3   3        2.30        2.75      0.52 o 
 -14   4   3       52.08       62.52      2.34 o 
 -12   4   3        6.10        6.14      0.66 o 
 -10   4   3       73.40       71.96      1.44 o 
  -8   4   3       40.56       43.01      1.37 o 
  -6   4   3       83.08       80.55      1.95 o 
  -4   4   3       14.49        9.22      0.86 o 
  -2   4   3      141.26      129.33      2.90 o 
   0   4   3      128.95      115.82      1.74 o 
   2   4   3       21.71       19.82      0.63 o 
   4   4   3       34.33       35.66      0.81 o 
   6   4   3       85.13       84.25      2.66 o 
   8   4   3       29.58       35.24      1.92 o 
  10   4   3       20.00       15.43      2.05 o 
  12   4   3        0.95        1.17      0.59 o 
 -13   5   3        6.99        7.64      0.75 o 
 -11   5   3        1.45        1.70      0.45 o 
  -9   5   3        0.12        0.66      0.66 o 
  -7   5   3        9.07       10.64      0.82 o 
  -5   5   3       96.30      101.12      3.47 o 
  -3   5   3        1.17        2.31      0.48 o 
  -1   5   3        7.47        7.20      0.44 o 
   1   5   3       45.93       45.29      0.99 o 
   3   5   3        5.24        7.02      0.46 o 
   5   5   3       43.91       51.78      1.44 o 
   7   5   3       12.45       11.09      0.78 o 
   9   5   3       51.72       54.21      2.15 o 
 -12   6   3        1.71        2.11      0.67 o 
 -10   6   3        1.70        2.10      0.58 o 
  -8   6   3        8.54        8.85      0.68 o 
  -6   6   3      135.10      132.65      4.54 o 
  -4   6   3        6.45        6.51      0.86 o 
  -2   6   3       12.65       13.27      1.25 o 
   0   6   3        0.28        0.50      0.36 o 
   2   6   3       66.99       63.20      1.34 o 
   4   6   3       17.44       17.83      0.67 o 
   6   6   3        1.34        2.26      1.01 o 
   8   6   3       15.83       16.90      2.94 o 
  -9   7   3        0.00        0.88      0.56 o 
  -7   7   3        0.03        0.74      0.60 o 
  -5   7   3       40.78       36.43      1.22 o 
  -3   7   3        0.52        1.44      0.68 o 
  -1   7   3        0.56        0.91      0.73 o 
   1   7   3       16.11       15.36      0.91 o 
   3   7   3        4.20        6.54      0.66 o 
   5   7   3        9.08        9.30      1.06 o 
   7   7   3        6.92        6.60      1.52 o 
  -6   8   3        1.19        1.55      0.66 o 
  -4   8   3        3.28        2.27      0.62 o 
  -2   8   3        0.91        1.14      1.01 o 
   0   8   3        3.69        3.69      0.59 o 
   2   8   3        0.88        1.26      0.45 o 
   4   8   3        3.74        2.72      0.68 o 
 -16   0   4        2.90        2.73      1.44 o 
 -14   0   4        0.07        0.43      0.55 o 
 -12   0   4       91.12       93.70      2.21 o 
 -10   0   4       52.72       46.14      1.94 o 
  -8   0   4        8.78       10.44      1.57 o 
  -6   0   4       53.96       49.64      1.65 o 
  -4   0   4      730.78      705.43     10.20 o 
  -2   0   4        0.79        0.16      0.31 o 
   0   0   4      290.53      403.43      6.84 o 
   2   0   4      177.26      177.60      2.02 o 
   4   0   4      217.84      227.19      6.58 o 
   6   0   4      551.21      583.09     16.68 o 
   8   0   4        9.37       10.38      1.76 o 
  10   0   4       16.46       13.90      2.42 o 
  12   0   4       21.18       18.49      3.67 o 
 -15   1   4       12.04       11.63      1.68 o 
 -13   1   4        1.14        0.26      0.52 o 
 -11   1   4       32.72       43.38      1.19 o 
  -9   1   4       11.18        7.69      1.01 o 
  -7   1   4      286.34      291.83      6.03 o 
  -5   1   4       60.57       56.80      1.24 o 
  -3   1   4      605.89      568.89      5.87 o 
  -1   1   4      367.85      391.12      3.39 o 
   1   1   4       11.06        7.71      0.32 o 
   3   1   4        5.25       10.12      0.54 o 
   5   1   4       49.71       52.16      1.55 o 
   7   1   4      109.07      105.56      3.26 o 
   9   1   4        6.92        7.76      1.57 o 
  11   1   4       11.95       11.87      1.61 o 
 -14   2   4       22.31       17.03      2.67 o 
 -12   2   4       37.83       34.05      1.50 o 
 -10   2   4        6.84        5.77      1.15 o 
  -8   2   4       56.13       47.48      1.43 o 
  -6   2   4      100.45       93.62      4.24 o 
  -4   2   4      103.87      103.13      1.69 o 
  -2   2   4       23.32       18.11      0.70 o 
   0   2   4       64.39       73.68      2.44 o 
   2   2   4        1.07        0.39      0.19 o 
   4   2   4      604.95      638.68     10.57 o 
   6   2   4      147.54      143.49      4.49 o 
   8   2   4       46.49       49.59      1.13 o 
  10   2   4       13.46       15.12      3.66 o 
 -13   3   4       19.20       19.29      2.96 o 
 -11   3   4       19.82       18.64      2.18 o 
  -9   3   4       88.07       82.78      1.46 o 
  -7   3   4        6.63        4.87      0.68 o 
  -5   3   4      276.20      264.90      6.67 o 
  -3   3   4       69.34       79.46      1.86 o 
  -1   3   4      186.20      199.99      4.12 o 
   1   3   4       21.96       27.34      0.68 o 
   3   3   4       67.43       72.52      1.16 o 
   5   3   4      241.52      235.43      5.31 o 
   7   3   4        4.10        4.39      0.65 o 
   9   3   4        0.88        0.79      0.32 o 
  11   3   4        0.63        2.06      0.58 o 
 -14   4   4       12.15       10.42      1.29 o 
 -12   4   4        7.89        6.89      1.46 o 
 -10   4   4        3.25        4.35      0.57 o 
  -8   4   4       11.76       10.65      0.95 o 
  -6   4   4       42.89       38.29      1.18 o 
  -4   4   4       61.57       56.85      1.55 o 
  -2   4   4       23.58       25.80      0.94 o 
   0   4   4       38.28       33.36      0.82 o 
   2   4   4        0.04        0.35      0.37 o 
   4   4   4      271.27      287.78      2.63 o 
   6   4   4       68.02       70.27      2.71 o 
   8   4   4       19.33       15.10      3.17 o 
  10   4   4       11.54        8.21      1.99 o 
 -11   5   4        1.22        1.32      0.56 o 
  -9   5   4        1.75        1.50      0.57 o 
  -7   5   4       90.63       83.33      2.13 o 
  -5   5   4        2.75        3.04      0.79 o 
  -3   5   4       81.26       84.78      1.45 o 
  -1   5   4       46.11       50.88      2.66 o 
   1   5   4        2.18        2.20      0.30 o 
   3   5   4        8.33        6.19      0.73 o 
   5   5   4        5.67        3.69      0.59 o 
   7   5   4       33.20       29.95      3.25 o 
   9   5   4        3.79        4.05      1.18 o 
 -10   6   4        2.72        3.10      0.55 o 
  -8   6   4       10.71        8.68      0.84 o 
  -6   6   4        5.38        6.20      0.69 o 
  -4   6   4      110.54      112.18      1.81 o 
  -2   6   4        0.68        3.11      1.62 o 
   0   6   4       14.05       13.04      0.62 o 
   2   6   4       23.72       22.95      1.24 o 
   4   6   4        9.84       10.11      0.90 o 
   6   6   4       80.55       78.06      3.65 o 
  -7   7   4       21.22       20.59      1.83 o 
  -5   7   4        0.31       -0.02      0.58 o 
  -3   7   4       21.04       21.80      1.03 o 
  -1   7   4        9.46        9.87      0.80 o 
   1   7   4        0.36        0.49      0.33 o 
   3   7   4        2.08        2.02      0.78 o 
 -14   0   5       10.36       10.22      2.00 o 
 -12   0   5       13.93       20.43      3.77 o 
 -10   0   5       14.66       13.66      2.41 o 
  -8   0   5       37.87       36.50      1.58 o 
  -6   0   5     1135.42     1170.94      7.58 o 
  -4   0   5       36.66       41.40      1.05 o 
  -2   0   5      110.34      100.40      3.16 o 
   0   0   5       39.62       38.76      1.05 o 
   2   0   5        0.13        0.51      0.46 o 
   4   0   5       85.19       79.50      1.79 o 
   6   0   5        7.04        6.78      1.23 o 
   8   0   5       74.76       77.06      2.18 o 
  10   0   5       28.01       24.00      1.91 o 
 -13   1   5       11.94        8.60      1.47 o 
 -11   1   5       15.51       13.77      1.17 o 
  -9   1   5        8.23        8.51      1.40 o 
  -7   1   5        0.62        0.56      0.45 o 
  -5   1   5      277.79      273.51      5.74 o 
  -3   1   5        1.26        3.48      0.52 o 
  -1   1   5      100.52      106.47      2.27 o 
   1   1   5       79.02       57.95      1.06 o 
   3   1   5       68.19       64.89      3.92 o 
   5   1   5       17.39       17.83      0.76 o 
   7   1   5       28.49       27.49      1.41 o 
   9   1   5        5.35        5.53      0.83 o 
 -14   2   5       69.13       77.94      3.61 o 
 -12   2   5        0.09        0.55      0.47 o 
 -10   2   5       15.80       14.19      1.82 o 
  -8   2   5      148.41      137.53      2.41 o 
  -6   2   5      297.51      296.12      6.48 o 
  -4   2   5      331.02      337.74      6.93 o 
  -2   2   5        3.46        4.62      0.59 o 
   0   2   5       29.77       27.00      0.68 o 
   2   2   5       35.09       32.23      0.94 o 
   4   2   5        0.00        0.38      0.45 o 
   6   2   5       99.72      108.23      1.81 o 
   8   2   5        9.66        8.67      1.34 o 
 -13   3   5       48.78       49.34      1.87 o 
 -11   3   5        1.03        1.28      0.78 o 
  -9   3   5       24.80       27.35      2.08 o 
  -7   3   5       54.69       52.66      1.75 o 
  -5   3   5        5.42        4.39      0.63 o 
  -3   3   5       61.20       59.65      1.48 o 
  -1   3   5      152.83      143.21      3.04 o 
   1   3   5       68.78       68.58      1.23 o 
   3   3   5        0.53        0.66      0.33 o 
   5   3   5      108.84      108.56      2.47 o 
   7   3   5        2.29        2.86      0.85 o 
 -12   4   5        0.20        1.12      1.06 o 
 -10   4   5        3.20        2.78      0.81 o 
  -8   4   5       54.37       52.54      1.38 o 
  -6   4   5      159.06      156.65      3.78 o 
  -4   4   5      146.91      142.44      2.23 o 
  -2   4   5        1.68        2.16      0.39 o 
   0   4   5       21.43       20.28      0.77 o 
   2   4   5       15.01       15.11      1.57 o 
   4   4   5        0.01        0.18      0.36 o 
   6   4   5       53.37       51.75      2.12 o 
 -11   5   5        1.16        1.30      0.77 o 
  -9   5   5        0.08        1.17      0.58 o 
  -7   5   5        1.83        2.55      0.63 o 
  -5   5   5       74.06       70.40      1.41 o 
  -3   5   5        3.33        3.36      0.64 o 
  -1   5   5       20.85       22.18      1.06 o 
   1   5   5       11.80       11.60      0.91 o 
   3   5   5       12.05        9.97      2.69 o 
   5   5   5        0.62        0.78      0.52 o 
  -8   6   5        2.54        2.71      0.50 o 
  -6   6   5      145.30      147.51      2.92 o 
  -4   6   5        1.43        1.26      0.51 o 
  -2   6   5       26.30       24.63      1.03 o 
   0   6   5        4.90        3.72      0.78 o 
   2   6   5        0.04        0.46      0.28 o 
 -12   0   6        4.13        3.28      1.05 o 
 -10   0   6       35.60       35.80      1.59 o 
  -8   0   6       22.42       19.94      3.15 o 
  -6   0   6        5.65        5.27      0.83 o 
  -4   0   6      210.29      224.07      4.48 o 
  -2   0   6       35.89       35.46      1.05 o 
   2   0   6       33.40       31.58      1.25 o 
   4   0   6        1.55        1.49      0.75 o 
   6   0   6       44.42       46.79      1.60 o 
 -11   1   6      160.73      176.45      2.91 o 
  -9   1   6       35.00       35.10      1.43 o 
  -7   1   6        2.68        1.76      0.79 o 
  -5   1   6       84.58       82.17      2.97 o 
  -3   1   6        0.01        0.71      0.38 o 
  -1   1   6       20.78       18.31      0.69 o 
   1   1   6       68.95       69.86      1.76 o 
   3   1   6       39.35       42.04      1.09 o 
   5   1   6        1.61        1.97      0.46 o 
   7   1   6       44.72       52.07      2.80 o 
 -12   2   6        9.48        9.08      1.75 o 
 -10   2   6       11.14        8.01      1.43 o 
  -8   2   6        1.46        1.00      0.37 o 
  -6   2   6       34.54       36.43      1.14 o 
  -4   2   6        9.42       11.09      1.24 o 
  -2   2   6       11.70       12.56      1.08 o 
   2   2   6       36.07       35.57      1.40 o 
   4   2   6       29.21       32.70      1.20 o 
   6   2   6        0.80        0.70      0.38 o 
 -11   3   6       44.05       41.40      2.97 o 
  -9   3   6       21.04       22.88      3.01 o 
  -7   3   6       27.71       30.53      1.79 o 
  -5   3   6        0.29        0.77      0.36 o 
  -3   3   6       73.55       71.21      1.32 o 
  -1   3   6        3.99        4.53      0.61 o 
   1   3   6       66.72       63.41      2.12 o 
   3   3   6       58.67       58.94      2.13 o 
   5   3   6       30.12       30.05      4.17 o 
  -8   4   6        3.09        2.22      0.47 o 
  -6   4   6       11.98       11.98      1.10 o 
  -4   4   6       10.13        8.98      2.56 o 
  -2   4   6       10.62       11.00      1.86 o 
   0   4   6       52.40       52.41      1.65 o 
   2   4   6       13.92       12.51      0.97 o 
   4   4   6       17.57       14.66      3.49 o 
  -7   5   6        0.17        0.25      0.48 o 
  -5   5   6       29.50       31.43      0.98 o 
  -3   5   6        0.09        0.23      0.38 o 
  -1   5   6        9.87        8.63      1.21 o 
   1   5   6       17.71       17.66      1.30 o 
  -8   0   7        4.55        3.46      0.83 o 
  -6   0   7       53.66       54.41      1.67 o 
  -4   0   7       21.91       19.99      0.95 o 
  -9   1   7       66.11       71.90      5.75 o 
  -7   1   7        6.30        4.85      0.88 o 
  -5   1   7       75.21       80.28      1.61 o 
  -3   1   7        2.99        2.76      0.76 o 
  -8   2   7        3.93        4.96      1.16 o 
  -6   2   7        7.21        6.13      0.95 o 
  -4   2   7        6.25        6.38      0.70 o 
  -5   3   7        4.51        2.84      1.05 o 
  -3   3   7       48.21       50.39      1.68 o 
                                                 
